# Supplementary material for: Food-Specific Inhibition Training for Food Devaluation: A Meta-Analysis
Source: Nutrients. 2022 Mar 24;14(7):1363. doi: 10.3390/nu14071363 (PMC9002952; doi:10.3390/nu14071363)
Supplement: Supplementary file 1 [file nutrients-14-01363-s001.zip]

Archive with 1 entries (1 files):
- nutrients-1639891-supplementary.pdf
